# Supplementary material for: SETD8, a frequently mutated gene in cervical cancer, enhances cisplatin sensitivity by impairing DNA repair
Source: Cell Biosci. 2023 Jun 12;13:107. doi: 10.1186/s13578-023-01054-y (PMC10262521; doi:10.1186/s13578-023-01054-y)
Supplement: Supplementary file 7 — Additional File 7: Table S2. [file 13578_2023_1054_MOESM7_ESM.xlsx]

## Sheet: SETD8.somatic_mutation.maf
Hugo_Symbol	Entrez_Gene_Id	NCBI_Build	Chromosome	Start_position	End_Position	Strand	Variant_Classification	Variant_Type	Reference_Allele	Tumor_Seq_Allele1	Tumor_Seq_Allele2	dbSNP_RS	Mutation_Status	Sequence_Source	t_AF	AAchange	1000g2015aug_all	esp6500siv2_all	ExAC_ALL	genomAD_exome_AF
SETD8	387893	GRCh37	12	123875223	123875223	+	Missense_Mutation	SNP	C	C	T	rs202048118	Somatic	WES_agi	0.06	SETD8:NM_020382:exon3:c.C179T:p.P60L	.	.	0.0022	0.0002
SETD8	387893	GRCh37	12	123889486	123889486	+	Missense_Mutation	SNP	G	G	C	rs61955123	Somatic	WES_agi	0.056	SETD8:NM_020382:exon7:c.G713C:p.R238P	.	.	.	.
SETD8	387893	GRCh37	12	123889486	123889486	+	Missense_Mutation	SNP	G	G	C	rs61955123	Somatic	WES_agi	0.093	SETD8:NM_020382:exon7:c.G713C:p.R238P	.	.	.	.
SETD8	387893	GRCh37	12	123889486	123889486	+	Missense_Mutation	SNP	G	G	C	rs61955123	Somatic	WES_agi	0.06	SETD8:NM_020382:exon7:c.G713C:p.R238P	.	.	.	.
SETD8	387893	GRCh37	12	123889486	123889486	+	Missense_Mutation	SNP	G	G	C	rs61955123	Somatic	WES_agi	0.079	SETD8:NM_020382:exon7:c.G713C:p.R238P	.	.	.	.
SETD8	387893	GRCh37	12	123889545	123889545	+	Missense_Mutation	SNP	C	C	T	.	Somatic	WES_agi	0.068	SETD8:NM_020382:exon7:c.C772T:p.R258W	.	.	.	3.98e-06
SETD8	387893	GRCh37	12	123875223	123875223	+	Missense_Mutation	SNP	C	C	T	rs202048118	Somatic	WES_agi	0.067	SETD8:NM_020382:exon3:c.C179T:p.P60L	.	.	0.0022	0.0002
SETD8	387893	GRCh37	12	123879666	123879666	+	Missense_Mutation	SNP	A	A	G	rs61955119	Somatic	WES_agi	0.06	SETD8:NM_020382:exon4:c.A362G:p.K121R	.	.	.	.
SETD8	387893	GRCh37	12	123879668	123879668	+	Missense_Mutation	SNP	G	G	C	rs61955120	Somatic	WES_agi	0.059	SETD8:NM_020382:exon4:c.G364C:p.G122R	.	.	.	.
SETD8	387893	GRCh37	12	123875223	123875223	+	Missense_Mutation	SNP	C	C	T	rs202048118	Somatic	WES_agi	0.06	SETD8:NM_020382:exon3:c.C179T:p.P60L	.	.	0.0022	0.0002
SETD8	387893	GRCh37	12	123889486	123889486	+	Missense_Mutation	SNP	G	G	C	rs61955123	Somatic	WES_agi	0.076	SETD8:NM_020382:exon7:c.G713C:p.R238P	.	.	.	.
SETD8	387893	GRCh37	12	123889486	123889486	+	Missense_Mutation	SNP	G	G	C	rs61955123	Somatic	WES_agi	0.074	SETD8:NM_020382:exon7:c.G713C:p.R238P	.	.	.	.
