# Supplementary material for: SETD8, a frequently mutated gene in cervical cancer, enhances cisplatin sensitivity by impairing DNA repair
Source: Cell Biosci. 2023 Jun 12;13:107. doi: 10.1186/s13578-023-01054-y (PMC10262521; doi:10.1186/s13578-023-01054-y)
Supplement: Supplementary file 9 — Additional File 9: Table S4. [file 13578_2023_1054_MOESM9_ESM.xlsx]

## Sheet: wes_tmb
sample	SETD8	non-silent mutation	tmb
P2016087A	0	214	6.91598
P2016088A	0	132	4.26593
P2016089A	0	145	4.68606
P2016090A	0	179	5.78486
P2016091A	0	101	3.26408
P2016092A	0	229	7.40074
P2016093A	0	235	7.59465
P2016094A	0	146	4.71838
P2016096A	0	123	3.97507
P2016097A	0	138	4.45984
P2016098A	0	317	10.2447
P2016099A	0	178	5.75254
P2016100A	0	127	4.10434
P2016101A	0	285	9.21053
P2016102A	0	194	6.26962
P2016104A	0	144	4.65374
P2016105A	0	522	16.8698
P2016106A	0	188	6.07572
P2016107A	0	361	11.6667
P2016108A	0	487	15.7387
P2016109A	0	141	4.55679
P2016110A	0	136	4.3952
P2016111A	0	181	5.8495
P2016112A	0	89	2.87627
P2016113A	0	132	4.26593
P2016115A	0	44	1.42198
P2016116A	0	114	3.68421
P2016117A	0	571	18.4534
P2016118A	0	467	15.0923
P2016119A	0	100	3.23177
P2016120A	0	163	5.26778
P2016121A	0	1173	37.9086
P2016122A	0	167	5.39705
P2016123A	0	696	22.4931
P2016124A	0	184	5.94645
P2016125A	0	225	7.27147
P2016126A	0	260	8.40259
T_2	0	950	30.7018
T_7	0	383	12.3777
T118	0	295	9.53371
T148	0	123	3.97507
T149	0	64	2.06833
T152	1	471	15.2216
T155	1	223	7.20684
T157	0	148	4.78301
T158	0	202	6.52817
T16022	0	1628	52.6131
T16031	0	112	3.61958
T16033	0	138	4.45984
T16036	0	224	7.23915
T16037	0	108	3.49031
T16039	0	121	3.91044
T16040	0	114	3.68421
T16041	0	70	2.26224
T16042	0	166	5.36473
T16043	0	194	6.26962
T16044	0	70	2.26224
T16046	0	92	2.97322
T16047	0	215	6.94829
T16048	1	162	5.23546
T16049	0	133	4.29825
T16050	1	162	5.23546
T16051	0	165	5.33241
T16052	0	129	4.16898
T16053	0	44	1.42198
T16055	0	100	3.23177
T16056	0	103	3.32872
T16058	0	102	3.2964
T16059	1	38	1.22807
T16060	0	58	1.87442
T16062	0	61	1.97138
T16063	0	298	9.63066
T16064	0	60	1.93906
T16065	0	165	5.33241
T16069	0	509	16.4497
T16074	0	702	22.687
T16076	0	236	7.62697
T16078	0	659	21.2973
T16079	1	179	5.78486
T16080	0	118	3.81348
T16085	0	336	10.8587
T16086	0	1342	43.3703
T167	0	365	11.7959
T171	0	73	2.35919
T172	0	109	3.52262
T173	0	149	4.81533
T175	0	63	2.03601
T176	0	108	3.49031
T177	0	453	14.6399
T178	0	253	8.17637
T2016002	0	90	2.90859
T2016003	0	137	4.42752
T2016004	0	166	5.36473
T2016005	0	16	0.517082
T2016006	0	55	1.77747
T2016007	0	126	4.07202
T2016008	0	183	5.91413
T2016009	0	41	1.32502
T2016010	0	137	4.42752
T2016011	0	469	15.157
T2016012	0	276	8.91967
T2016014	0	71	2.29455
T2016019	0	113	3.6519
T2016020	0	132	4.26593
T2016021	0	277	8.95199
T2016024	0	215	6.94829
T2016026	0	214	6.91598
T2016027	0	233	7.53001
T2016028	0	114	3.68421
T2016029	0	274	8.85504
T2016030	1	245	7.91782
T2016034	0	259	8.37027
T2016035	0	179	5.78486
T2016038	0	190	6.14035
T2016067	0	73	2.35919
T2016068	0	160	5.17082
T2016072	0	162	5.23546
T2016073	0	128	4.13666
T2016075	0	41	1.32502
T211	0	198	6.3989
T214	0	538	17.3869
T215	0	247	7.98246
T217	1	1098	35.4848
T220	1	73	2.35919
T222	0	150	4.84765
T223	0	384	12.41
T224	0	57	1.84211
T227	0	220	7.10988
T228	0	106	3.42567
T229	0	75	2.42382
T23	0	138	4.45984
T231	0	180	5.81718
T232	0	199	6.43121
T24	0	102	3.2964
T27	0	199	6.43121
T29	0	390	12.6039
T30	0	320	10.3416
T32	1	283	9.14589
T33	0	677	21.879
T36	0	444	14.349
T37	0	357	11.5374
T38	0	78	2.52078
T39	0	169	5.46168
T40	0	74	2.39151
T41	1	241	7.78855
T43	0	311	10.0508
T45	0	169	5.46168
T46	0	606	19.5845
T47	0	1420	45.8911
T48	0	430	13.8966
T50	0	321	10.374
T51	0	156	5.04155
T52	0	280	9.04894
T53	0	528	17.0637
T54	0	388	12.5392
T56	0	636	20.554

## Sheet: TCGA_tmb
sample	non-silent mutation	tmb
TCGA-BI-A0VS-01	107	3.45799
TCGA-EA-A3QD-01	83	2.68236
TCGA-Q1-A5R2-01	344	11.1173
TCGA-EK-A2RE-01	16	0.517082
TCGA-ZJ-A8QO-01	60	1.93906
TCGA-R2-A69V-01	86	2.77932
TCGA-DS-A1OA-01	43	1.38966
TCGA-WL-A834-01	84	2.71468
TCGA-DS-A1OB-01	504	16.2881
TCGA-EA-A3Y4-01	111	3.58726
TCGA-VS-A8QM-01	95	3.07018
TCGA-C5-A7CH-01	54	1.74515
TCGA-EK-A2RO-01	112	3.61958
TCGA-VS-A8EI-01	109	3.52262
TCGA-BI-A0VR-01	105	3.39335
TCGA-VS-A959-01	223	7.20684
TCGA-JX-A5QV-01	42	1.35734
TCGA-EK-A2R7-01	116	3.74885
TCGA-IR-A3LH-01	740	23.9151
TCGA-EK-A3GJ-01	195	6.30194
TCGA-EA-A3HS-01	684	22.1053
TCGA-ZJ-AAXF-01	46	1.48661
TCGA-EA-A5ZE-01	40	1.29271
TCGA-EA-A3HT-01	88	2.84395
TCGA-C5-A7CO-01	101	3.26408
TCGA-VS-A9V3-01	144	4.65374
TCGA-UC-A7PG-01	240	7.75624
TCGA-Q1-A73S-01	17	0.5494
TCGA-VS-A8EJ-01	122	3.94275
TCGA-LP-A5U3-01	35	1.13112
TCGA-VS-A9UD-01	152	4.91228
TCGA-VS-A94X-01	255	8.241
TCGA-LP-A4AW-01	88	2.84395
TCGA-DG-A2KH-01	61	1.97138
TCGA-ZJ-A8QR-01	119	3.8458
TCGA-VS-A9UY-01	105	3.39335
TCGA-JW-A5VI-01	64	2.06833
TCGA-EK-A2RM-01	75	2.42382
TCGA-C5-A0TN-01	20	0.646353
TCGA-DR-A0ZL-01	59	1.90674
TCGA-RA-A741-01	37	1.19575
TCGA-EK-A2IP-01	101	3.26408
TCGA-IR-A3LC-01	34	1.0988
TCGA-MA-AA42-01	447	14.446
TCGA-VS-A950-01	92	2.97322
TCGA-DS-A0VL-01	61	1.97138
TCGA-EK-A2RA-01	186	6.01108
TCGA-VS-A8EB-01	61	1.97138
TCGA-JW-A5VL-01	1841	59.4968
TCGA-EK-A2RN-01	131	4.23361
TCGA-EK-A2PM-01	257	8.30564
TCGA-C5-A7CK-01	115	3.71653
TCGA-4J-AA1J-01	129	4.16898
TCGA-EK-A2RD-01	153	4.9446
TCGA-DR-A0ZM-01	1134	36.6482
TCGA-DS-A0VN-01	117	3.78117
TCGA-MA-AA43-01	54	1.74515
TCGA-DS-A1OD-01	106	3.42567
TCGA-C5-A901-01	74	2.39151
TCGA-DG-A2KL-01	144	4.65374
TCGA-ZJ-AB0I-01	90	2.90859
TCGA-EA-A6QX-01	52	1.68052
TCGA-LP-A4AV-01	349	11.2789
TCGA-EK-A2PK-01	21	0.678671
TCGA-DG-A2KM-01	161	5.20314
TCGA-LP-A4AX-01	35	1.13112
TCGA-JW-A5VK-01	38	1.22807
TCGA-Q1-A6DT-01	145	4.68606
TCGA-FU-A2QG-01	70	2.26224
TCGA-EK-A3GN-01	44	1.42198
TCGA-EK-A2R9-01	42	1.35734
TCGA-PN-A8MA-01	132	4.26593
TCGA-FU-A3HZ-01	1863	60.2078
TCGA-VS-A9V2-01	37	1.19575
TCGA-Q1-A6DW-01	85	2.747
TCGA-IR-A3LL-01	326	10.5356
TCGA-C5-A7UC-01	57	1.84211
TCGA-EA-A5ZF-01	61	1.97138
TCGA-DS-A0VM-01	256	8.27332
TCGA-C5-A8ZZ-01	80	2.58541
TCGA-C5-A2LV-01	55	1.77747
TCGA-C5-A8YR-01	100	3.23177
TCGA-VS-A958-01	732	23.6565
TCGA-EA-A1QS-01	55	1.77747
TCGA-VS-A9UV-01	76	2.45614
TCGA-C5-A1BF-01	63	2.03601
TCGA-DS-A7WI-01	24	0.775624
TCGA-C5-A7XC-01	63	2.03601
TCGA-DS-A7WF-01	38	1.22807
TCGA-FU-A3HY-01	157	5.07387
TCGA-EA-A1QT-01	63	2.03601
TCGA-MA-AA3Y-01	145	4.68606
TCGA-JW-AAVH-01	96	3.10249
TCGA-C5-A7UE-01	131	4.23361
TCGA-ZJ-AB0H-01	96	3.10249
TCGA-EK-A2RB-01	91	2.94091
TCGA-IR-A3LK-01	1156	37.3592
TCGA-C5-A7X3-01	64	2.06833
TCGA-VS-A9UA-01	150	4.84765
TCGA-EA-A78R-01	48	1.55125
TCGA-EX-A3L1-01	36	1.16343
TCGA-Q1-A5R3-01	56	1.80979
TCGA-EA-A5O9-01	45	1.45429
TCGA-XS-A8TJ-01	77	2.48846
TCGA-JW-A5VJ-01	186	6.01108
TCGA-VS-A9UH-01	191	6.17267
TCGA-EA-A410-01	1430	46.2142
TCGA-HM-A6W2-01	35	1.13112
TCGA-EA-A411-01	47	1.51893
TCGA-C5-A1MI-01	41	1.32502
TCGA-C5-A8YQ-01	148	4.78301
TCGA-DS-A3LQ-01	33	1.06648
TCGA-C5-A7CG-01	45	1.45429
TCGA-HM-A3JJ-01	59	1.90674
TCGA-EK-A2RK-01	193	6.23731
TCGA-DG-A2KK-01	288	9.30748
TCGA-IR-A3L7-01	21	0.678671
TCGA-FU-A5XV-01	81	2.61773
TCGA-VS-A9UU-01	57	1.84211
TCGA-MU-A5YI-01	52	1.68052
TCGA-VS-A8EK-01	195	6.30194
TCGA-VS-A8Q9-01	36	1.16343
TCGA-MA-AA3Z-01	151	4.87997
TCGA-C5-A1M6-01	125	4.03971
TCGA-EK-A2PG-01	512	16.5466
TCGA-C5-A7UH-01	196	6.33426
TCGA-C5-A7X5-01	188	6.07572
TCGA-VS-A8QF-01	103	3.32872
TCGA-MU-A8JM-01	79	2.55309
TCGA-DS-A1OC-01	253	8.17637
TCGA-EK-A2PI-01	69	2.22992
TCGA-FU-A3WB-01	60	1.93906
TCGA-EX-A69M-01	41	1.32502
TCGA-VS-A953-01	318	10.277
TCGA-EX-A8YF-01	37	1.19575
TCGA-VS-A94W-01	61	1.97138
TCGA-VS-AA62-01	86	2.77932
TCGA-VS-A9U5-01	69	2.22992
TCGA-VS-A8QA-01	156	5.04155
TCGA-C5-A2LT-01	27	0.872577
TCGA-DS-A5RQ-01	81	2.61773
TCGA-VS-A9UL-01	112	3.61958
TCGA-C5-A902-01	248	8.01478
TCGA-VS-A9UM-01	56	1.80979
TCGA-VS-A8EG-01	36	1.16343
TCGA-ZJ-AAXN-01	49	1.58356
TCGA-VS-A9UB-01	93	3.00554
TCGA-C5-A1M5-01	57	1.84211
TCGA-ZJ-AAX4-01	42	1.35734
TCGA-2W-A8YY-01	11109	359.017
TCGA-C5-A2LY-01	78	2.52078
TCGA-VS-A9UI-01	119	3.8458
TCGA-VS-A9UC-01	154	4.97692
TCGA-BI-A20A-01	45	1.45429
TCGA-EK-A2H1-01	27	0.872577
TCGA-C5-A905-01	74	2.39151
TCGA-FU-A23L-01	148	4.78301
TCGA-EK-A2RJ-01	321	10.374
TCGA-FU-A3YQ-01	63	2.03601
TCGA-VS-A9U6-01	407	13.1533
TCGA-EA-A3HQ-01	81	2.61773
TCGA-C5-A1BI-01	101	3.26408
TCGA-C5-A8XH-01	224	7.23915
TCGA-C5-A7UI-01	103	3.32872
TCGA-JX-A3PZ-01	41	1.32502
TCGA-EX-A1H5-01	39	1.26039
TCGA-C5-A1BL-01	203	6.56048
TCGA-EK-A2PL-01	156	5.04155
TCGA-VS-A9UJ-01	327	10.5679
TCGA-EA-A5ZD-01	20	0.646353
TCGA-VS-A8Q8-01	71	2.29455
TCGA-LP-A4AU-01	40	1.29271
TCGA-FU-A23K-01	91	2.94091
TCGA-ZJ-AAX8-01	55	1.77747
TCGA-C5-A1MQ-01	38	1.22807
TCGA-C5-A1MK-01	279	9.01662
TCGA-HG-A2PA-01	62	2.00369
TCGA-VS-A94Z-01	644	20.8126
TCGA-C5-A8XK-01	178	5.75254
TCGA-MA-AA3X-01	56	1.80979
TCGA-C5-A1MN-01	127	4.10434
TCGA-EX-A449-01	25	0.807941
TCGA-ZX-AA5X-01	58	1.87442
TCGA-EX-A69L-01	47	1.51893
TCGA-Q1-A73Q-01	55	1.77747
TCGA-C5-A2LX-01	167	5.39705
TCGA-C5-A907-01	48	1.55125
TCGA-EK-A2H0-01	144	4.65374
TCGA-MA-AA41-01	413	13.3472
TCGA-HG-A9SC-01	76	2.45614
TCGA-VS-A9U7-01	147	4.7507
TCGA-EK-A2GZ-01	59	1.90674
TCGA-Q1-A73O-01	1267	40.9465
TCGA-EA-A97N-01	102	3.2964
TCGA-C5-A1BK-01	151	4.87997
TCGA-MA-AA3W-01	58	1.87442
TCGA-C5-A1BM-01	121	3.91044
TCGA-UC-A7PD-01	28	0.904894
TCGA-VS-A8EH-01	57	1.84211
TCGA-VS-A954-01	62	2.00369
TCGA-JW-A5VG-01	27	0.872577
TCGA-C5-A1M8-01	57	1.84211
TCGA-VS-A8QC-01	131	4.23361
TCGA-C5-A1M7-01	100	3.23177
TCGA-GH-A9DA-01	72	2.32687
TCGA-FU-A3TQ-01	49	1.58356
TCGA-C5-A1MP-01	45	1.45429
TCGA-C5-A7CJ-01	56	1.80979
TCGA-FU-A3TX-01	55	1.77747
TCGA-ZJ-AAXI-01	60	1.93906
TCGA-C5-A1BE-01	66	2.13296
TCGA-C5-A1BJ-01	136	4.3952
TCGA-C5-A8XJ-01	270	8.72577
TCGA-MY-A913-01	151	4.87997
TCGA-C5-A1MF-01	84	2.71468
TCGA-HM-A3JK-01	46	1.48661
TCGA-EA-A43B-01	179	5.78486
TCGA-ZJ-AAXU-01	357	11.5374
TCGA-EA-A3QE-01	55	1.77747
TCGA-EA-A5FO-01	65	2.10065
TCGA-C5-A7CL-01	96	3.10249
TCGA-VS-A8EL-01	299	9.66298
TCGA-ZJ-AAXD-01	77	2.48846
TCGA-C5-A8YT-01	2	0.064635
TCGA-C5-A1MH-01	447	14.446
TCGA-ZJ-AAXJ-01	83	2.68236
TCGA-UC-A7PF-01	343	11.085
TCGA-VS-A94Y-01	41	1.32502
TCGA-JW-A852-01	78	2.52078
TCGA-EK-A2R8-01	247	7.98246
TCGA-C5-A1ML-01	63	2.03601
TCGA-DG-A2KJ-01	75	2.42382
TCGA-FU-A3NI-01	87	2.81164
TCGA-EA-A439-01	87	2.81164
TCGA-EA-A3HR-01	59	1.90674
TCGA-C5-A8XI-01	45	1.45429
TCGA-EK-A2RC-01	148	4.78301
TCGA-DS-A0VK-01	112	3.61958
TCGA-C5-A1BN-01	59	1.90674
TCGA-VS-A957-01	59	1.90674
TCGA-JX-A3Q0-01	660	21.3297
TCGA-ZJ-AAXT-01	142	4.58911
TCGA-EA-A3HU-01	948	30.6371
TCGA-JW-A5VH-01	66	2.13296
TCGA-VS-A8EC-01	116	3.74885
TCGA-ZJ-AAXA-01	54	1.74515
